# Supplementary material for: 3,5-Dicarb­oxy-2,6-dimethyl­pyridinium chloride dihydrate
Source: Acta Crystallogr Sect E Struct Rep Online. 2010 May 15;66(Pt 6):o1365. doi: 10.1107/S1600536810017423 (PMC2979551; doi:10.1107/S1600536810017423)
Supplement: Supplementary file 2 [file e-66-o1365-Isup2.hkl]

# 
# h,k,l, Fc-squared, Fo-squared, sigma(Fo-squared) and status flag 
# 
data_I
_shelx_title ' zh in C2/c' 
_shelx_refln_list_code          4 
_shelx_F_calc_maximum      141.32 
_exptl_crystal_F_000       560.00 
_reflns_d_resolution_high  0.7797 
 
loop_ 
 _symmetry_equiv_pos_as_xyz 
 'x, y, z' 
 '-x, y, -z+1/2' 
 'x+1/2, y+1/2, z' 
 '-x+1/2, y+1/2, -z+1/2' 
 '-x, -y, -z' 
 'x, -y, z-1/2' 
 '-x+1/2, -y+1/2, -z' 
 'x+1/2, -y+1/2, z-1/2' 
 
_cell_length_a     8.2301 
_cell_length_b    10.7825 
_cell_length_c    13.8815 
_cell_angle_alpha  90.000 
_cell_angle_beta   98.109 
_cell_angle_gamma  90.000 
 
_shelx_F_squared_multiplier     1.000 
 
loop_ 
 _refln_index_h 
 _refln_index_k 
 _refln_index_l 
 _refln_F_squared_calc 
 _refln_F_squared_meas 
 _refln_F_squared_sigma 
 _refln_observed_status 
   2   0   0      125.98      170.72      1.93 o 
   4   0   0        1.90        0.76      2.55 o 
   6   0   0     1859.47     1943.91     50.61 o 
   8   0   0        8.28       11.04      4.49 o 
  10   0   0       58.10       71.18      6.27 o 
   1   1   0     1881.67     1555.46      9.55 o 
   3   1   0     4797.36     4729.54     40.83 o 
   5   1   0       80.02       83.98      2.90 o 
   7   1   0      400.95      425.86     11.61 o 
   9   1   0       69.52       82.44      5.84 o 
   0   2   0     9479.31     8745.11    102.92 o 
   2   2   0      379.36      418.19      3.27 o 
   4   2   0     1078.39      975.94      8.09 o 
   6   2   0      264.22      254.60      7.27 o 
   8   2   0       36.93       47.35      4.48 o 
  10   2   0       17.17       13.86      3.98 o 
   1   3   0      198.47      241.30      2.77 o 
   3   3   0     3770.52     3512.15     20.10 o 
   5   3   0        0.33        5.10      1.83 o 
   7   3   0       51.04       41.48      2.94 o 
   9   3   0       30.43       23.01      4.30 o 
   0   4   0     4931.52     4649.99     32.92 o 
   2   4   0     1770.73     1716.17     12.20 o 
   4   4   0     1961.87     2047.24     14.99 o 
   6   4   0      492.34      534.37      9.60 o 
   8   4   0       85.36       67.49      4.85 o 
  10   4   0       27.64       17.68      4.63 o 
   1   5   0      675.30      713.36      6.95 o 
   3   5   0     1269.81     1282.70      7.41 o 
   5   5   0       17.03       17.04      1.99 o 
   7   5   0       66.92       67.28      4.76 o 
   9   5   0        5.87        2.96      3.12 o 
   0   6   0     1605.17     1624.47     12.74 o 
   2   6   0      122.64      130.21      2.84 o 
   4   6   0       85.66       82.82      2.65 o 
   6   6   0       14.48       10.90      3.39 o 
   8   6   0        1.58        3.73      1.59 o 
   1   7   0        0.25        4.37      1.75 o 
   3   7   0     1115.27     1128.15     15.33 o 
   5   7   0       10.58       15.90      2.65 o 
   7   7   0        0.01        8.46      7.13 o 
   9   7   0        8.58        6.33      3.68 o 
   0   8   0     1294.87     1316.74     25.28 o 
   2   8   0      110.85       95.55      2.81 o 
   4   8   0       42.31       37.69      2.45 o 
   6   8   0      554.08      577.27     23.11 o 
   8   8   0       40.75       38.73      4.28 o 
   1   9   0      364.81      317.27      6.68 o 
   3   9   0      369.57      359.49     11.99 o 
   5   9   0       91.86       91.54      5.26 o 
   7   9   0       48.07       50.24      5.32 o 
   0  10   0      449.34      405.86     16.79 o 
   2  10   0       10.32        8.37      2.57 o 
   4  10   0       29.71       25.81      3.57 o 
   6  10   0        1.36        6.23      2.29 o 
   1  11   0       17.84       20.74      2.62 o 
   3  11   0       53.21       54.38      4.26 o 
   5  11   0        5.58        4.80      2.39 o 
   0  12   0      100.44       95.49      9.03 o 
   2  12   0        2.65        1.98      2.18 o 
   4  12   0        0.69        1.74      3.43 o 
   1  13   0       14.32        6.99      3.06 o 
   3  13   0       55.70       49.10      4.12 o 
  -9   1   1        7.70        5.69      2.89 o 
  -7   1   1       21.92       18.82      2.46 o 
  -5   1   1      567.83      646.02      5.71 o 
  -3   1   1      427.51      436.80      4.75 o 
  -1   1   1     2960.95     2708.81     11.60 o 
   1   1   1      892.35      728.77      3.83 o 
   3   1   1      853.51      852.44      5.75 o 
   5   1   1        5.85        7.10      1.92 o 
   7   1   1       62.71       57.07      3.37 o 
   9   1   1        7.32        7.78      2.39 o 
 -10   2   1       21.39       19.33      2.77 o 
  -8   2   1       22.88       29.92      3.16 o 
  -6   2   1      304.27      304.24      6.12 o 
  -4   2   1        1.16        4.61      1.78 o 
  -2   2   1      443.02      449.99      3.31 o 
   0   2   1     1801.64     1626.09      8.34 o 
   2   2   1     3699.19     3530.32     17.93 o 
   4   2   1      202.48      172.63      2.80 o 
   6   2   1       71.92       79.87      3.00 o 
   8   2   1       39.56       29.12      3.72 o 
  10   2   1        4.50        9.43      3.31 o 
  -9   3   1        0.14        2.34      3.98 o 
  -7   3   1      278.59      281.36      6.37 o 
  -5   3   1     2947.70     3261.77     29.03 o 
  -3   3   1      183.63      185.75      2.62 o 
  -1   3   1      142.52      102.28      1.67 o 
   1   3   1    14613.71    14202.58     78.85 o 
   3   3   1       55.04       48.42      1.45 o 
   5   3   1       43.92       40.44      2.42 o 
   7   3   1      517.13      530.47     12.43 o 
   9   3   1       42.95       41.00      4.94 o 
 -10   4   1        3.83        5.13      2.26 o 
  -8   4   1       20.32       21.35      2.97 o 
  -6   4   1        0.06        1.28      1.67 o 
  -4   4   1      674.61      636.92      4.57 o 
  -2   4   1      313.64      368.68      3.33 o 
   0   4   1     1082.11     1167.97      8.44 o 
   2   4   1      604.20      621.22      4.58 o 
   4   4   1       17.52       14.78      1.98 o 
   6   4   1      163.67      171.36      4.25 o 
   8   4   1        0.70       -0.68      2.22 o 
  -9   5   1        2.09        4.55      2.20 o 
  -7   5   1      208.52      227.78      7.17 o 
  -5   5   1        0.96        6.21      1.89 o 
  -3   5   1      868.80      813.68      5.91 o 
  -1   5   1     2926.08     2742.93     17.29 o 
   1   5   1     2869.82     3165.46     42.24 o 
   3   5   1     1625.65     1626.20     10.15 o 
   5   5   1      105.49       98.87      3.18 o 
   7   5   1       21.02       24.84      2.35 o 
   9   5   1       43.13       43.14      6.17 o 
  -8   6   1       69.89       79.57      7.23 o 
  -6   6   1       93.48       96.99      4.09 o 
  -4   6   1      350.78      319.50      4.64 o 
  -2   6   1     1160.90     1120.06      7.71 o 
   0   6   1     2073.73     2210.74     12.58 o 
   2   6   1     1051.22     1158.87      8.06 o 
   4   6   1      387.63      367.11      5.87 o 
   6   6   1       76.36       82.31      6.31 o 
   8   6   1       19.92       13.81      2.96 o 
  -9   7   1        0.32        8.04      4.51 o 
  -7   7   1      526.63      570.91     19.30 o 
  -5   7   1     1456.68     1621.10     26.28 o 
  -3   7   1      454.58      448.57      6.71 o 
  -1   7   1     1211.69     1093.67     11.20 o 
   1   7   1       11.83       21.10      2.67 o 
   3   7   1      360.31      329.11      6.48 o 
   5   7   1      378.21      391.72      9.91 o 
   7   7   1      569.24      655.96     30.22 o 
  -8   8   1       30.10       29.93      3.31 o 
  -6   8   1      158.62      153.06      8.89 o 
  -4   8   1       42.13       45.57      3.13 o 
  -2   8   1      802.23      840.69      8.22 o 
   0   8   1       77.75       65.81      3.63 o 
   2   8   1      261.09      220.78      4.76 o 
   4   8   1      217.89      241.42      7.99 o 
   6   8   1        1.36        3.55      2.30 o 
   8   8   1       28.24       18.36      2.71 o 
  -7   9   1      105.10      103.43      8.25 o 
  -5   9   1      260.76      257.77     12.09 o 
  -3   9   1        8.35        7.28      2.23 o 
  -1   9   1      594.77      603.79      8.34 o 
   1   9   1      465.83      424.79      8.31 o 
   3   9   1      258.48      285.59      9.31 o 
   5   9   1       27.97       31.00      3.25 o 
   7   9   1       69.16       64.73      7.11 o 
  -6  10   1       12.68       13.17      2.37 o 
  -4  10   1      493.03      494.95     15.36 o 
  -2  10   1      249.00      260.03      8.96 o 
   0  10   1       30.40       38.77      3.40 o 
   2  10   1      116.49      120.79      9.08 o 
   4  10   1      191.73      201.75     11.04 o 
   6  10   1      128.32      129.26     12.45 o 
  -5  11   1      184.47      206.13     20.68 o 
  -3  11   1       24.66       22.25      3.02 o 
  -1  11   1      355.72      340.34     16.16 o 
   1  11   1      651.81      710.52     31.34 o 
   3  11   1      248.74      255.78     18.42 o 
   5  11   1       22.01       26.32      4.22 o 
  -4  12   1       55.17       52.44      5.95 o 
  -2  12   1      126.94      112.80      9.20 o 
   0  12   1      192.26      219.47     15.49 o 
   2  12   1       85.86      102.00      8.75 o 
   4  12   1       40.27       36.15      7.96 o 
  -3  13   1       90.67       85.66      6.18 o 
  -1  13   1      147.66      158.04     12.19 o 
   1  13   1        0.07        2.50      1.52 o 
   3  13   1      136.32      144.88      7.29 o 
 -10   0   2      293.94      343.05     32.62 o 
  -8   0   2      128.11      152.84      9.32 o 
  -6   0   2       90.85       68.35     11.37 o 
  -4   0   2    10943.25    10538.89     83.80 o 
  -2   0   2      988.24      957.32      7.99 o 
   4   0   2       94.52       98.76      3.04 o 
   6   0   2      101.81      119.58      9.01 o 
   8   0   2      191.80      161.54     10.76 o 
  10   0   2        1.51        4.37      3.29 o 
  -9   1   2        9.01        5.42      3.75 o 
  -7   1   2      242.75      259.09      7.05 o 
  -5   1   2     1759.28     1729.26      8.89 o 
  -3   1   2      614.98      681.91      5.03 o 
  -1   1   2     5656.69     5408.85     25.73 o 
   1   1   2     3137.62     3093.13     17.09 o 
   3   1   2      123.46      158.53      2.16 o 
   5   1   2     1494.00     1641.24     20.87 o 
   7   1   2       42.57       35.68      2.86 o 
   9   1   2       63.23       74.87      6.64 o 
 -10   2   2       13.86        8.21      2.43 o 
  -8   2   2      172.58      174.11      6.33 o 
  -6   2   2       61.04       54.67      2.88 o 
  -4   2   2      474.27      459.69      4.82 o 
  -2   2   2     5538.99     5490.12     45.11 o 
   0   2   2        0.71       12.09      0.66 o 
   2   2   2     6798.17     6800.38     33.86 o 
   4   2   2      195.60      190.11      3.11 o 
   6   2   2      133.77      119.36      3.44 o 
   8   2   2       84.90       81.87      4.95 o 
  10   2   2        5.99       11.86      2.74 o 
  -9   3   2       56.56       65.86      6.15 o 
  -7   3   2       73.69       59.41      3.05 o 
  -5   3   2      422.93      388.04      5.81 o 
  -3   3   2      181.55      193.42      2.43 o 
  -1   3   2     7626.63     7394.44     39.71 o 
   1   3   2     1325.12     1337.46      8.40 o 
   3   3   2        0.58        1.03      1.84 o 
   5   3   2      905.69      887.50      9.22 o 
   7   3   2        1.71        5.84      1.61 o 
   9   3   2        3.84        5.00      2.50 o 
 -10   4   2       44.78       35.95      3.98 o 
  -8   4   2      172.31      159.42      6.76 o 
  -6   4   2      413.16      427.29      6.64 o 
  -4   4   2      541.62      515.44      7.00 o 
  -2   4   2     6209.51     6376.21     32.04 o 
   0   4   2     2140.44     2305.08     12.49 o 
   2   4   2     3259.78     3291.00     18.42 o 
   4   4   2      629.63      588.68      5.52 o 
   6   4   2      310.90      291.10      5.12 o 
   8   4   2      178.90      215.32      8.24 o 
  -9   5   2        0.04        4.37      2.41 o 
  -7   5   2       39.86       39.47      2.70 o 
  -5   5   2      316.98      295.24      5.11 o 
  -3   5   2       44.33       40.29      1.72 o 
  -1   5   2     2469.55     2313.05     13.23 o 
   1   5   2      237.06      266.55      3.12 o 
   3   5   2      336.38      401.19      3.55 o 
   5   5   2      291.41      300.48      4.92 o 
   7   5   2       17.99       20.16      2.08 o 
   9   5   2        8.52        7.93      3.39 o 
  -8   6   2       44.49       42.10      3.65 o 
  -6   6   2        1.43        1.99      1.18 o 
  -4   6   2       14.15       11.72      1.12 o 
  -2   6   2      244.19      223.50      4.31 o 
   0   6   2      318.97      321.31      5.37 o 
   2   6   2     1142.88     1148.19      7.46 o 
   4   6   2       33.29       34.18      1.99 o 
   6   6   2       11.43       11.46      1.65 o 
   8   6   2        3.15        4.62      2.52 o 
  -9   7   2        8.07        6.44      3.12 o 
  -7   7   2       47.97       41.82      3.96 o 
  -5   7   2       13.60       20.38      1.81 o 
  -3   7   2        9.70       14.74      1.85 o 
  -1   7   2     1549.56     1614.08     14.01 o 
   1   7   2       38.76       34.21      2.37 o 
   3   7   2       68.93       59.20      2.85 o 
   5   7   2      261.11      268.37      9.52 o 
   7   7   2        3.32       12.65      5.18 o 
  -8   8   2        3.14        6.52      2.83 o 
  -6   8   2      148.73      146.86      8.08 o 
  -4   8   2     1727.23     1806.44     26.12 o 
  -2   8   2        0.51        4.81      1.45 o 
   0   8   2       95.27       79.21      2.46 o 
   2   8   2      526.39      555.17      7.51 o 
   4   8   2       14.61       12.97      1.59 o 
   6   8   2       75.61       82.06      5.26 o 
   8   8   2      114.80       95.09      6.62 o 
  -7   9   2       80.00       76.12      6.54 o 
  -5   9   2       48.47       48.18      3.77 o 
  -3   9   2      152.44      154.13      4.47 o 
  -1   9   2      527.57      493.11      7.06 o 
   1   9   2      395.59      368.47      6.06 o 
   3   9   2       92.29       86.62      4.12 o 
   5   9   2       94.57      100.82      5.69 o 
   7   9   2       39.63       38.27      4.18 o 
  -6  10   2        4.84        2.99      2.44 o 
  -4  10   2        3.20        3.11      1.53 o 
  -2  10   2      169.63      182.05      7.03 o 
   0  10   2       49.13       31.94      2.73 o 
   2  10   2      262.85      235.85      8.74 o 
   4  10   2       35.75       31.36      2.64 o 
   6  10   2        1.65        0.93      2.08 o 
  -5  11   2        2.02        2.01      1.86 o 
  -3  11   2        2.08        3.67      3.42 o 
  -1  11   2       82.57       83.63      5.27 o 
   1  11   2       45.93       49.06      4.28 o 
   3  11   2        0.44        4.28      2.15 o 
   5  11   2       11.84       10.21      2.80 o 
  -4  12   2        9.01       10.48      3.20 o 
  -2  12   2        0.06        4.29      3.12 o 
   0  12   2       11.86        8.33      2.74 o 
   2  12   2       67.85       72.54      6.42 o 
   4  12   2        0.15        5.54      3.87 o 
  -3  13   2       97.22      104.22      5.71 o 
  -1  13   2       40.49       44.19      4.84 o 
   1  13   2        6.34        4.83      3.41 o 
   3  13   2        7.35        6.44      3.06 o 
  -9   1   3       26.08       28.09      3.49 o 
  -7   1   3       32.97       42.03      3.02 o 
  -5   1   3       43.15       41.09      1.63 o 
  -3   1   3     2129.87     2173.43     13.15 o 
  -1   1   3      770.04      692.93      4.08 o 
   1   1   3     2934.13     2790.47     15.67 o 
   3   1   3      192.05      202.02      2.50 o 
   5   1   3       83.22       83.48      2.51 o 
   7   1   3        3.51        8.54      2.29 o 
   9   1   3       10.91        6.19      2.44 o 
 -10   2   3       17.37       13.80      3.97 o 
  -8   2   3      112.17      101.52      5.26 o 
  -6   2   3       21.44       20.52      1.92 o 
  -4   2   3     1975.66     2273.91     12.53 o 
  -2   2   3     1677.52     1763.91      9.98 o 
   0   2   3      171.31      214.54      2.20 o 
   2   2   3       93.80      115.17      2.36 o 
   4   2   3     1348.68     1423.21      9.37 o 
   6   2   3       23.29       23.93      3.07 o 
   8   2   3       22.99       22.02      2.76 o 
  -9   3   3       91.28       94.35      8.07 o 
  -7   3   3       22.58       20.90      2.33 o 
  -5   3   3     1248.20     1387.47     11.23 o 
  -3   3   3    10596.71    11257.81     60.96 o 
  -1   3   3     1442.88     1424.80      8.91 o 
   1   3   3     1062.10      890.43      6.03 o 
   3   3   3     2070.35     2132.67     18.78 o 
   5   3   3       31.77       26.43      1.88 o 
   7   3   3       72.51       85.86      3.49 o 
   9   3   3       75.89       56.08      5.04 o 
 -10   4   3        0.01        4.56      2.03 o 
  -8   4   3       19.57       25.55      2.43 o 
  -6   4   3       63.82       68.54      3.28 o 
  -4   4   3       18.58       14.61      1.27 o 
  -2   4   3      955.29      850.15      7.02 o 
   0   4   3      169.81      223.77      2.95 o 
   2   4   3      407.87      371.00      3.75 o 
   4   4   3      103.32       96.21      3.21 o 
   6   4   3       12.85       18.66      2.58 o 
   8   4   3       15.65       16.36      2.83 o 
  -9   5   3        9.50        9.52      3.34 o 
  -7   5   3       50.87       50.23      3.03 o 
  -5   5   3      443.01      440.81      7.14 o 
  -3   5   3       78.19       78.22      2.53 o 
  -1   5   3     1942.27     1830.51     15.23 o 
   1   5   3      961.74      840.58      5.92 o 
   3   5   3      218.63      240.18      3.27 o 
   5   5   3      282.78      328.77      6.37 o 
   7   5   3        9.04        2.54      1.74 o 
   9   5   3       14.92       15.20      3.23 o 
  -8   6   3      151.95      161.35      9.87 o 
  -6   6   3      293.47      302.55      8.47 o 
  -4   6   3      259.76      271.14      4.49 o 
  -2   6   3      353.77      354.40      3.61 o 
   0   6   3     1690.95     1617.80      7.32 o 
   2   6   3     1464.87     1593.65     10.51 o 
   4   6   3      453.11      472.38     10.57 o 
   6   6   3       94.47       97.24      4.11 o 
   8   6   3        2.04        5.27      2.09 o 
  -9   7   3       28.22       39.61      8.44 o 
  -7   7   3        1.09        2.46      1.89 o 
  -5   7   3     2077.61     2198.65     37.12 o 
  -3   7   3     2098.67     2188.69     20.48 o 
  -1   7   3      139.56      134.01      4.90 o 
   1   7   3     1495.60     1425.90     32.98 o 
   3   7   3        0.82        1.48      1.15 o 
   5   7   3       68.65       66.45      3.54 o 
   7   7   3      161.09      184.56     12.79 o 
  -8   8   3       52.54       39.39      3.94 o 
  -6   8   3      146.06      171.47      9.51 o 
  -4   8   3      629.40      639.37     11.62 o 
  -2   8   3      231.28      237.00     13.82 o 
   0   8   3      838.24      878.06     11.29 o 
   2   8   3       37.11       36.85      2.30 o 
   4   8   3      227.22      212.50      6.77 o 
   6   8   3       25.80       23.89      2.96 o 
   8   8   3        1.11        2.14      2.88 o 
  -7   9   3        0.05        4.75      2.50 o 
  -5   9   3      330.29      366.11     14.70 o 
  -3   9   3      531.37      529.24     13.14 o 
  -1   9   3        0.70        3.64      1.60 o 
   1   9   3      704.88      688.44      8.29 o 
   3   9   3      217.38      201.06      7.42 o 
   5   9   3       76.41       88.84      5.43 o 
   7   9   3       13.51       14.39      3.00 o 
  -6  10   3      213.14      224.27     16.47 o 
  -4  10   3        4.64        5.86      1.99 o 
  -2  10   3     1148.18     1207.09     34.97 o 
   0  10   3      196.38      228.49      9.27 o 
   2  10   3        0.73       -0.03      2.31 o 
   4  10   3       92.95       90.14      5.36 o 
   6  10   3       73.29       71.38      6.06 o 
  -5  11   3      137.38      117.26     12.11 o 
  -3  11   3      451.82      532.18     30.77 o 
  -1  11   3       27.19       24.01      3.49 o 
   1  11   3      320.23      312.40     12.76 o 
   3  11   3      329.84      339.75     18.86 o 
   5  11   3       84.22       88.63      6.55 o 
  -4  12   3       14.15       18.48      3.12 o 
  -2  12   3       50.16       43.24      4.14 o 
   0  12   3       70.91       52.83      4.80 o 
   2  12   3      115.94      134.09     10.94 o 
   4  12   3        9.67        8.87      4.28 o 
  -3  13   3       37.49       34.80      7.38 o 
  -1  13   3      127.22      138.14      7.25 o 
   1  13   3       68.91       73.23      4.99 o 
 -10   0   4      482.86      567.75     29.45 o 
  -8   0   4     1002.14     1153.48     77.25 o 
  -6   0   4       83.41       83.57      3.12 o 
  -4   0   4      629.62      615.98     12.06 o 
  -2   0   4    19970.13    19326.41    208.39 o 
   0   0   4      268.69      235.84      2.56 o 
   2   0   4     5382.16     5299.26     38.74 o 
   4   0   4    13967.86    15463.87     78.46 o 
   6   0   4       88.41       78.90      5.16 o 
   8   0   4       28.03       51.48      6.79 o 
  -9   1   4       13.23       14.17      2.93 o 
  -7   1   4      187.55      182.03      3.75 o 
  -5   1   4      238.17      214.06      2.99 o 
  -3   1   4     4111.12     4152.44     23.39 o 
  -1   1   4     2636.84     2678.69     15.07 o 
   1   1   4     1734.85     1691.61     10.20 o 
   3   1   4      720.15      929.75      6.33 o 
   5   1   4        6.25        5.42      1.25 o 
   7   1   4      279.80      332.24     12.50 o 
   9   1   4       14.85       15.82      2.86 o 
 -10   2   4       73.76       78.95      5.96 o 
  -8   2   4       28.87       31.94      4.05 o 
  -6   2   4      891.82      859.27     13.21 o 
  -4   2   4       38.61       27.44      1.35 o 
  -2   2   4      494.47      394.99      3.36 o 
   0   2   4     6472.90     6542.58     46.64 o 
   2   2   4       97.48       89.65      2.37 o 
   4   2   4     2014.83     2243.71     16.33 o 
   6   2   4       79.06       82.33      3.89 o 
   8   2   4       14.64       17.91      2.64 o 
  -9   3   4       46.93       38.23      4.15 o 
  -7   3   4      166.73      164.96      5.01 o 
  -5   3   4      156.10      144.11      3.88 o 
  -3   3   4     1710.25     1556.06      9.27 o 
  -1   3   4     1018.51      950.75      6.68 o 
   1   3   4     4786.16     4663.06     24.29 o 
   3   3   4      675.18      683.90      6.24 o 
   5   3   4        2.82        1.03      1.39 o 
   7   3   4      153.05      172.40      5.34 o 
   9   3   4        0.01        3.56      2.26 o 
 -10   4   4      109.53       92.59      5.17 o 
  -8   4   4       87.81       85.37      5.02 o 
  -6   4   4      839.02      915.36     12.57 o 
  -4   4   4     1195.39     1190.00      8.32 o 
  -2   4   4      551.79      597.26      4.77 o 
   0   4   4     5111.30     5136.85     24.54 o 
   2   4   4      872.87      994.84      7.02 o 
   4   4   4     1405.01     1631.45     13.50 o 
   6   4   4      116.61      106.51      4.79 o 
   8   4   4       54.13       48.88      4.52 o 
  -9   5   4        1.63        0.51      2.07 o 
  -7   5   4        0.04        0.32      1.46 o 
  -5   5   4      209.60      194.62      3.68 o 
  -3   5   4      862.94      901.67      5.55 o 
  -1   5   4      311.54      323.68      3.55 o 
   1   5   4     1067.47     1064.09      7.39 o 
   3   5   4       11.21       25.29      1.68 o 
   5   5   4       60.08       66.00      3.75 o 
   7   5   4       53.07       44.51      3.20 o 
   9   5   4        3.86        3.79      3.31 o 
  -8   6   4       23.22       20.27      3.63 o 
  -6   6   4      131.04      121.94      5.15 o 
  -4   6   4       19.93       21.44      1.42 o 
  -2   6   4        7.80        7.23      1.52 o 
   0   6   4      335.48      329.28      3.78 o 
   2   6   4      224.19      226.25      3.81 o 
   4   6   4      391.48      389.05      6.70 o 
   6   6   4       18.92       16.44      2.15 o 
   8   6   4        0.06        3.47      2.19 o 
  -9   7   4        3.82        6.00      2.15 o 
  -7   7   4       69.35       62.76      4.76 o 
  -5   7   4       77.87       64.95      2.58 o 
  -3   7   4      103.46       93.29      5.10 o 
  -1   7   4      241.49      212.53      7.76 o 
   1   7   4      654.24      673.72     13.83 o 
   3   7   4        6.05       10.11      1.56 o 
   5   7   4       49.09       50.45      3.28 o 
   7   7   4       29.80       27.26      4.43 o 
  -8   8   4        4.69        1.24      2.51 o 
  -6   8   4        0.64        0.05      1.75 o 
  -4   8   4      383.85      386.39      8.25 o 
  -2   8   4     2388.87     2510.05     34.54 o 
   0   8   4        1.94        3.47      1.93 o 
   2   8   4        5.49        9.11      1.49 o 
   4   8   4       37.53       28.74      2.11 o 
   6   8   4        0.19        3.46      2.40 o 
  -7   9   4        2.18        8.21      1.94 o 
  -5   9   4      273.62      288.63     10.63 o 
  -3   9   4       39.59       36.38      3.12 o 
  -1   9   4      169.79      158.86      5.55 o 
   1   9   4      166.69      157.30      5.41 o 
   3   9   4      184.15      179.86      6.60 o 
   5   9   4        5.29        4.37      1.70 o 
   7   9   4       19.18       13.27      2.77 o 
  -6  10   4       52.16       41.42      6.35 o 
  -4  10   4       17.83       16.33      2.90 o 
  -2  10   4        7.76       11.92      2.15 o 
   0  10   4      228.87      251.57      8.76 o 
   2  10   4      142.75      126.10      6.39 o 
   4  10   4       64.07       51.53      4.13 o 
   6  10   4       10.50        2.05      3.18 o 
  -5  11   4        3.13       -0.39      1.90 o 
  -3  11   4       16.18       13.61      4.90 o 
  -1  11   4        4.35        9.28      2.74 o 
   1  11   4       36.41       38.23      3.78 o 
   3  11   4       21.95       17.63      2.87 o 
   5  11   4        0.03       -0.10      2.78 o 
  -4  12   4        1.23        3.78      2.79 o 
  -2  12   4       19.71       13.40      2.39 o 
   0  12   4        0.36        1.89      2.25 o 
   2  12   4        7.82        9.76      3.33 o 
   4  12   4       24.10       34.92      6.33 o 
  -3  13   4      135.68      167.08     10.45 o 
  -1  13   4      121.69      131.84      6.44 o 
   1  13   4       39.77       31.78      3.37 o 
  -9   1   5       62.42       55.45      4.48 o 
  -7   1   5       15.42       12.49      1.84 o 
  -5   1   5      161.60      178.68      3.04 o 
  -3   1   5      120.36      114.19      2.66 o 
  -1   1   5     1927.55     1931.79     11.47 o 
   1   1   5      457.26      483.59      4.17 o 
   3   1   5      525.47      494.21      4.46 o 
   5   1   5      107.36      138.94      3.09 o 
   7   1   5        2.81        1.92      2.10 o 
   9   1   5        1.95        5.03      2.41 o 
 -10   2   5       32.87       37.49      4.73 o 
  -8   2   5       37.73       44.36      5.80 o 
  -6   2   5      687.25      734.64      7.77 o 
  -4   2   5      140.84      161.90      3.49 o 
  -2   2   5     4320.74     5071.07     25.88 o 
   0   2   5     3784.59     3744.32     23.97 o 
   2   2   5       53.99       64.31      2.36 o 
   4   2   5       45.57       56.66      2.22 o 
   6   2   5      211.60      221.22      5.18 o 
   8   2   5        0.78        2.98      2.18 o 
  -9   3   5       45.24       41.51      4.52 o 
  -7   3   5      394.62      391.42     11.48 o 
  -5   3   5      198.36      191.56      5.47 o 
  -3   3   5     2862.24     3197.98     16.85 o 
  -1   3   5     9928.81    10377.74     66.22 o 
   1   3   5      365.95      354.53      3.51 o 
   3   3   5      762.87      724.40      5.86 o 
   5   3   5      158.81      142.58      2.99 o 
   7   3   5        6.30        4.97      1.91 o 
   9   3   5       21.44       31.39      7.54 o 
  -8   4   5        2.61        5.23      1.77 o 
  -6   4   5       30.83       28.06      2.47 o 
  -4   4   5      216.10      245.13      4.06 o 
  -2   4   5        9.11        6.08      0.88 o 
   0   4   5      535.86      507.64      4.38 o 
   2   4   5        1.59        1.39      1.12 o 
   4   4   5       35.21       25.87      1.72 o 
   6   4   5       21.82       16.73      1.82 o 
   8   4   5        8.08        9.89      2.74 o 
  -9   5   5        0.58        5.67      3.41 o 
  -7   5   5       46.23       48.15      3.43 o 
  -5   5   5      242.35      219.48      4.14 o 
  -3   5   5      381.27      392.91      4.68 o 
  -1   5   5       18.52        8.88      0.94 o 
   1   5   5      618.78      591.41      4.93 o 
   3   5   5      134.68      109.87      4.62 o 
   5   5   5        2.18        7.14      1.15 o 
   7   5   5       22.03       22.57      2.42 o 
  -8   6   5       78.32       74.47      5.55 o 
  -6   6   5      222.35      220.80      7.78 o 
  -4   6   5      927.30      954.30      8.54 o 
  -2   6   5      273.92      296.50      4.17 o 
   0   6   5      163.21      161.90      4.59 o 
   2   6   5      987.03      986.07      9.51 o 
   4   6   5      377.63      420.39      5.46 o 
   6   6   5      155.22      178.67      7.80 o 
   8   6   5       15.34       14.76      2.95 o 
  -7   7   5       74.31       76.77      6.18 o 
  -5   7   5        6.22       10.15      1.26 o 
  -3   7   5     4679.91     4761.96     35.97 o 
  -1   7   5     1778.05     1787.36     18.99 o 
   1   7   5        7.61        8.80      1.70 o 
   3   7   5      562.63      582.94      6.95 o 
   5   7   5        6.28        8.06      2.08 o 
   7   7   5       12.90       13.00      2.50 o 
  -8   8   5        6.12        7.48      1.86 o 
  -6   8   5      134.95      138.94      7.65 o 
  -4   8   5      318.82      311.92      8.66 o 
  -2   8   5     1027.77     1010.49      8.54 o 
   0   8   5      407.16      409.32      5.66 o 
   2   8   5      295.95      328.18      5.89 o 
   4   8   5       35.42       35.71      2.59 o 
   6   8   5       68.04       70.90      6.04 o 
  -7   9   5      155.68      148.95     11.95 o 
  -5   9   5        2.46        5.10      1.60 o 
  -3   9   5      619.23      634.17     15.51 o 
  -1   9   5      481.65      494.12     10.03 o 
   1   9   5        0.21        2.39      1.90 o 
   3   9   5      374.68      395.87     14.73 o 
   5   9   5       65.58       58.75      4.89 o 
  -6  10   5      177.60      176.51     14.31 o 
  -4  10   5      330.88      358.04     11.20 o 
  -2  10   5        0.25       -0.63      1.59 o 
   0  10   5     1182.77     1227.74     51.32 o 
   2  10   5      106.50      112.50      5.11 o 
   4  10   5        5.02        5.90      1.75 o 
   6  10   5       29.05       30.02      3.31 o 
  -5  11   5        1.48        8.51      2.74 o 
  -3  11   5      151.99      167.25     11.05 o 
  -1  11   5      532.72      601.30     18.73 o 
   1  11   5       24.03       21.28      2.66 o 
   3  11   5      211.04      188.31     13.29 o 
   5  11   5      101.88       86.00      6.75 o 
  -4  12   5        0.16        2.81      3.64 o 
  -2  12   5       19.47       18.91      2.53 o 
   0  12   5       13.66        8.68      2.01 o 
   2  12   5        0.94        2.15      1.55 o 
  -1  13   5       81.33       81.77      5.09 o 
   1  13   5       68.43       71.69      4.56 o 
 -10   0   6       42.98       37.54     10.59 o 
  -8   0   6     2151.91     2489.09    119.88 o 
  -6   0   6     1961.37     2012.08     21.57 o 
  -4   0   6       49.85       58.10      3.07 o 
  -2   0   6     1950.31     1851.55     16.59 o 
   0   0   6     4550.32     4790.91     43.26 o 
   2   0   6      577.40      537.14      6.24 o 
   4   0   6     2043.16     2385.05     26.19 o 
   6   0   6     1600.62     1723.65     34.32 o 
   8   0   6       26.21       28.39      7.13 o 
  -9   1   6       23.31       12.21      2.40 o 
  -7   1   6       16.53       13.56      1.82 o 
  -5   1   6     1429.58     1418.49     12.50 o 
  -3   1   6        6.01        8.32      1.21 o 
  -1   1   6     3647.68     3803.63     28.73 o 
   1   1   6     1668.24     1757.37     13.20 o 
   3   1   6      258.87      232.48      3.38 o 
   5   1   6       88.57       90.57      2.97 o 
   7   1   6        0.87        1.47      1.94 o 
   9   1   6       36.68       33.52      4.18 o 
 -10   2   6       31.69       34.03      3.64 o 
  -8   2   6      222.52      231.47     10.14 o 
  -6   2   6       58.84       65.12      2.27 o 
  -4   2   6     2017.51     1931.96      8.66 o 
  -2   2   6       12.39        3.14      0.93 o 
   0   2   6      740.20      696.29      8.08 o 
   2   2   6     1470.50     1422.10      9.26 o 
   4   2   6        0.66        3.12      1.18 o 
   6   2   6      364.06      414.94     11.74 o 
   8   2   6       13.79       13.82      2.59 o 
  -9   3   6       13.54       11.40      2.78 o 
  -7   3   6      207.10      194.68      6.00 o 
  -5   3   6      166.02      160.77      5.12 o 
  -3   3   6      318.48      280.62      3.82 o 
  -1   3   6     2114.32     1964.64     13.46 o 
   1   3   6      362.51      391.86      4.10 o 
   3   3   6     1178.09     1257.43     10.80 o 
   5   3   6      108.08       96.43      5.27 o 
   7   3   6        4.38        5.22      2.13 o 
   9   3   6       15.72       13.64      3.29 o 
  -8   4   6      474.30      459.01     13.56 o 
  -6   4   6       49.05       36.79      1.94 o 
  -4   4   6     1917.79     2069.23     16.26 o 
  -2   4   6     1938.84     1934.25      8.23 o 
   0   4   6      544.21      487.78      4.36 o 
   2   4   6     1503.90     1513.35     11.12 o 
   4   4   6      247.03      250.13      4.99 o 
   6   4   6      351.55      449.62     10.47 o 
   8   4   6       19.39       14.71      2.62 o 
  -9   5   6        3.33        6.77      2.54 o 
  -7   5   6        0.45        4.11      1.46 o 
  -5   5   6        7.12        8.68      1.76 o 
  -3   5   6      549.49      473.48      5.35 o 
  -1   5   6     1003.50     1045.32      5.86 o 
   1   5   6      118.44      129.94      3.89 o 
   3   5   6      134.38      142.71      4.28 o 
   5   5   6        4.04        5.17      1.11 o 
   7   5   6        6.69        6.49      1.43 o 
  -8   6   6      103.66       90.33      6.83 o 
  -6   6   6       14.62       13.89      1.96 o 
  -4   6   6      216.24      218.94      6.35 o 
  -2   6   6       69.96       57.97      4.32 o 
   0   6   6       11.38       10.65      1.12 o 
   2   6   6      202.31      198.07      4.70 o 
   4   6   6       74.11       66.36      3.58 o 
   6   6   6       87.94       84.71      6.29 o 
   8   6   6        3.63        6.87      2.73 o 
  -7   7   6        4.47        4.15      1.61 o 
  -5   7   6      379.54      388.50      8.54 o 
  -3   7   6        4.92        5.74      1.45 o 
  -1   7   6       71.84       70.87      3.45 o 
   1   7   6      256.50      242.02      6.44 o 
   3   7   6      106.63      107.18      4.91 o 
   5   7   6        3.55        5.56      1.54 o 
   7   7   6        8.98       12.93      2.72 o 
  -8   8   6        0.86        3.25      1.81 o 
  -6   8   6       20.94       22.59      2.45 o 
  -4   8   6        2.49        9.66      2.93 o 
  -2   8   6      623.40      634.57      6.51 o 
   0   8   6     1073.90     1112.98      7.95 o 
   2   8   6        9.70        8.31      1.28 o 
   4   8   6        0.04        3.46      1.23 o 
   6   8   6        0.07        4.41      2.76 o 
  -7   9   6       83.44       95.58      5.98 o 
  -5   9   6       11.84       17.02      2.08 o 
  -3   9   6      408.89      401.12      9.80 o 
  -1   9   6       87.50       77.10      4.41 o 
   1   9   6      137.21      128.72      6.42 o 
   3   9   6        3.94        4.41      1.59 o 
   5   9   6       51.33       50.51      5.10 o 
  -6  10   6        0.41        1.69      1.80 o 
  -4  10   6      106.91      100.53      6.33 o 
  -2  10   6      124.90      114.59      7.58 o 
   0  10   6       67.79       67.67      4.74 o 
   2  10   6       73.82       65.98      3.76 o 
   4  10   6       67.92       68.42      6.25 o 
  -5  11   6       17.94       24.02      4.54 o 
  -3  11   6        0.15        3.33      1.64 o 
  -1  11   6       19.57       19.82      3.68 o 
   1  11   6       12.79       10.59      3.03 o 
   3  11   6        5.82        7.99      1.95 o 
  -4  12   6        0.13        5.36      2.12 o 
  -2  12   6        4.49        2.96      2.69 o 
   0  12   6       12.02        9.40      2.98 o 
   2  12   6        0.01        0.99      1.80 o 
  -1  13   6      107.46      135.60     11.46 o 
  -9   1   7        9.98       10.21      2.55 o 
  -7   1   7      222.04      223.66      5.88 o 
  -5   1   7        0.16       -0.25      1.25 o 
  -3   1   7      117.62      116.68      2.36 o 
  -1   1   7       79.27       79.39      5.13 o 
   1   1   7      527.10      553.88      8.53 o 
   3   1   7      100.53       94.98      3.21 o 
   5   1   7       88.78       74.84      2.64 o 
   7   1   7       25.02       24.98      2.92 o 
 -10   2   7       15.78        8.62      2.35 o 
  -8   2   7       42.07       33.80      4.79 o 
  -6   2   7       72.51       66.59      2.45 o 
  -4   2   7     2331.17     2429.68     17.99 o 
  -2   2   7      973.37      989.81      6.53 o 
   0   2   7     2046.07     2365.25     12.52 o 
   2   2   7     1026.86     1027.84      6.92 o 
   4   2   7       44.07       45.29      2.15 o 
   6   2   7       38.41       45.41      2.84 o 
   8   2   7       23.35       16.05      4.35 o 
  -9   3   7        1.04        1.52      2.00 o 
  -7   3   7      154.72      147.14      5.42 o 
  -5   3   7      887.42      832.42      8.10 o 
  -3   3   7      179.19      178.08      2.83 o 
  -1   3   7     3106.35     3396.23     18.85 o 
   1   3   7     1936.23     2151.71     11.95 o 
   3   3   7        0.78        1.52      1.12 o 
   5   3   7      186.57      218.38      6.63 o 
   7   3   7       12.56        7.17      2.08 o 
  -8   4   7       29.43       28.63      3.79 o 
  -6   4   7       17.13       21.31      1.95 o 
  -4   4   7       19.66       13.28      1.55 o 
  -2   4   7      512.74      508.81      4.73 o 
   0   4   7       14.69       21.52      1.80 o 
   2   4   7      160.85      176.24      3.75 o 
   4   4   7       22.92       27.10      1.83 o 
   6   4   7        0.23        1.36      1.43 o 
   8   4   7        5.12        3.37      2.12 o 
  -9   5   7       35.14       42.53      3.35 o 
  -7   5   7        9.75        6.96      1.92 o 
  -5   5   7      227.17      246.29      4.30 o 
  -3   5   7      216.83      193.04      4.00 o 
  -1   5   7      124.26      125.44      3.05 o 
   1   5   7      441.00      431.69      5.37 o 
   3   5   7       33.02       28.82      1.83 o 
   5   5   7       27.22       22.04      1.93 o 
   7   5   7        5.01       12.34      2.09 o 
  -8   6   7      261.66      253.93     17.61 o 
  -6   6   7      204.16      176.30      7.11 o 
  -4   6   7       88.27       83.80      3.31 o 
  -2   6   7     1218.35     1215.10     14.44 o 
   0   6   7      161.21      159.85      3.41 o 
   2   6   7      160.72      146.19      4.04 o 
   4   6   7      296.61      309.00     10.01 o 
   6   6   7       63.72       59.35      4.34 o 
  -7   7   7       80.20       84.95      7.19 o 
  -5   7   7       63.60       73.90      4.02 o 
  -3   7   7       29.54       33.97      2.06 o 
  -1   7   7     4688.96     4982.19     18.91 o 
   1   7   7      962.19     1000.46      8.87 o 
   3   7   7        0.70        2.10      1.18 o 
   5   7   7       93.28      104.60      6.56 o 
   7   7   7        1.51        2.02      1.77 o 
  -8   8   7      100.85      102.13      6.99 o 
  -6   8   7       11.57        9.78      2.94 o 
  -4   8   7      179.52      182.49      5.98 o 
  -2   8   7      226.87      211.75      6.16 o 
   0   8   7      543.48      543.50      8.28 o 
   2   8   7      210.47      204.41      7.57 o 
   4   8   7       79.90       81.69      4.05 o 
   6   8   7       11.92        9.83      2.29 o 
  -7   9   7       65.74       71.75      5.18 o 
  -5   9   7      281.10      286.05     16.21 o 
  -3   9   7        1.13        0.65      1.64 o 
  -1   9   7      558.80      564.84     15.08 o 
   1   9   7      236.78      229.35      7.81 o 
   3   9   7        1.10        2.75      1.14 o 
   5   9   7       97.98      106.24     11.07 o 
  -6  10   7        5.44        6.73      2.44 o 
  -4  10   7      434.20      450.11     28.40 o 
  -2  10   7      299.70      323.85     11.21 o 
   0  10   7        0.30        2.41      1.88 o 
   2  10   7      523.08      537.63     28.48 o 
   4  10   7       29.88       26.99      3.16 o 
  -5  11   7      406.65      432.71     22.38 o 
  -3  11   7        2.01        2.63      2.35 o 
  -1  11   7      123.10      134.03      9.58 o 
   1  11   7      269.88      295.93     19.95 o 
   3  11   7       11.28        7.68      2.09 o 
  -2  12   7       10.61        9.63      2.13 o 
   0  12   7        0.21        6.86      1.88 o 
   2  12   7        2.05        3.51      2.36 o 
 -10   0   8        8.92       12.38      5.60 o 
  -8   0   8      142.67      137.67      8.20 o 
  -6   0   8     5427.88     5814.56     28.95 o 
  -4   0   8     1662.95     1564.08     17.50 o 
  -2   0   8      376.08      351.81      7.32 o 
   0   0   8     1688.05     1581.68     24.53 o 
   2   0   8      167.47      171.71      4.42 o 
   4   0   8      459.14      511.75      8.62 o 
   6   0   8      516.21      595.09     31.66 o 
   8   0   8      191.87      165.07     16.85 o 
  -9   1   8      255.49      258.13     16.69 o 
  -7   1   8      204.90      181.72      4.66 o 
  -5   1   8       16.74       14.74      1.34 o 
  -3   1   8     3488.33     3374.23     13.98 o 
  -1   1   8       12.04       19.72      2.47 o 
   1   1   8     1509.92     1599.71     11.23 o 
   3   1   8      358.70      382.57      5.59 o 
   5   1   8       21.72       19.97      1.83 o 
   7   1   8       18.30        6.94      2.18 o 
  -8   2   8       81.83       81.99      3.97 o 
  -6   2   8      459.58      459.73      7.43 o 
  -4   2   8      112.95       89.54      2.92 o 
  -2   2   8     1598.84     1543.50      9.00 o 
   0   2   8       36.43       28.89      1.76 o 
   2   2   8      368.79      368.67      4.69 o 
   4   2   8      203.84      213.52      6.51 o 
   6   2   8       13.56       10.80      1.86 o 
   8   2   8       49.53       38.24      4.04 o 
  -9   3   8       94.65       93.94      8.16 o 
  -7   3   8       78.32       83.85      4.43 o 
  -5   3   8      384.85      373.80      4.86 o 
  -3   3   8       99.17      108.05      2.49 o 
  -1   3   8      246.02      206.23      4.95 o 
   1   3   8      632.30      601.69      6.08 o 
   3   3   8        0.17        0.83      1.15 o 
   5   3   8      179.87      191.06      6.50 o 
   7   3   8        9.59        5.08      2.21 o 
  -8   4   8      112.05      111.95      7.14 o 
  -6   4   8     1314.22     1252.04     26.36 o 
  -4   4   8       17.24       21.58      1.60 o 
  -2   4   8     1392.64     1531.01     13.57 o 
   0   4   8     1434.05     1513.57     12.99 o 
   2   4   8      315.93      309.66      5.68 o 
   4   4   8      251.42      232.22      6.09 o 
   6   4   8       77.10       61.15      3.67 o 
   8   4   8       49.52       49.47      4.10 o 
  -9   5   8       12.64       15.02      3.56 o 
  -7   5   8        0.04        3.08      1.69 o 
  -5   5   8        0.05        4.30      1.74 o 
  -3   5   8       16.99       14.66      1.48 o 
  -1   5   8      378.24      349.03      5.06 o 
   1   5   8      459.80      467.69      7.10 o 
   3   5   8        3.96        2.65      1.81 o 
   5   5   8        6.47        4.42      1.06 o 
   7   5   8        4.06        3.56      1.44 o 
  -8   6   8       42.86       33.04      3.28 o 
  -6   6   8      292.01      264.41      9.22 o 
  -4   6   8        0.19        2.94      1.57 o 
  -2   6   8      193.44      186.65      4.09 o 
   0   6   8       26.77       25.86      1.67 o 
   2   6   8        0.88        1.17      0.95 o 
   4   6   8       73.46       75.74      3.80 o 
   6   6   8       17.70       12.81      1.97 o 
  -7   7   8        0.22        2.38      1.37 o 
  -5   7   8       10.85        7.91      1.33 o 
  -3   7   8      715.10      738.48     11.57 o 
  -1   7   8       22.25       21.14      2.20 o 
   1   7   8        1.94        2.94      1.65 o 
   3   7   8       63.54       56.54      3.21 o 
   5   7   8       12.88        9.62      2.78 o 
   7   7   8        3.45        6.40      6.69 o 
  -6   8   8        6.27        0.86      1.73 o 
  -4   8   8       14.98       14.10      2.10 o 
  -2   8   8       59.71       49.96      2.62 o 
   0   8   8      563.13      570.01     12.90 o 
   2   8   8      219.69      223.47     14.28 o 
   4   8   8       11.72       10.84      1.67 o 
   6   8   8        0.21        5.03      1.91 o 
  -7   9   8        4.42        4.67      4.10 o 
  -5   9   8       94.27      107.46      7.39 o 
  -3   9   8       14.82       16.57      1.81 o 
  -1   9   8      239.92      238.80     10.57 o 
   1   9   8      116.62      106.86      6.53 o 
   3   9   8       64.90       61.47      4.86 o 
   5   9   8        2.02        3.45      1.78 o 
  -6  10   8      199.93      233.68     25.62 o 
  -4  10   8       34.88       34.52      3.40 o 
  -2  10   8       59.02       61.92      4.83 o 
   0  10   8       82.27       78.19      5.55 o 
   2  10   8       58.44       60.28      4.62 o 
   4  10   8        6.25        6.29      2.07 o 
  -3  11   8       35.98       34.61      4.27 o 
  -1  11   8        2.64        2.91      1.79 o 
   1  11   8        3.56        4.76      1.66 o 
   3  11   8        5.15        6.14      4.23 o 
  -2  12   8        0.43        1.18      1.79 o 
   0  12   8        0.99        3.86      2.60 o 
  -9   1   9        9.09        9.07      2.34 o 
  -7   1   9       36.44       34.67      2.15 o 
  -5   1   9      476.45      465.50      5.14 o 
  -3   1   9        0.48       -0.23      0.65 o 
  -1   1   9        1.08        1.26      2.67 o 
   1   1   9       50.05       55.98      2.93 o 
   3   1   9       56.08       44.02      2.19 o 
   5   1   9       14.94       11.43      1.38 o 
   7   1   9       19.83       16.66      3.03 o 
  -8   2   9      123.06      124.05      7.70 o 
  -6   2   9        0.18       -0.74      1.26 o 
  -4   2   9      165.40      146.76      3.15 o 
  -2   2   9     1936.43     1978.31     16.63 o 
   0   2   9      523.29      553.82      6.22 o 
   2   2   9      312.78      327.49      5.32 o 
   4   2   9       97.61       81.61      3.15 o 
   6   2   9       22.63       20.00      2.24 o 
   8   2   9       10.25       15.85      2.67 o 
  -9   3   9       27.82       27.49      3.17 o 
  -7   3   9       16.79       21.44      2.24 o 
  -5   3   9      177.62      176.16      3.75 o 
  -3   3   9      671.91      618.89      7.69 o 
  -1   3   9        4.37        5.31      1.05 o 
   1   3   9     1355.75     1403.74     15.64 o 
   3   3   9      240.30      255.84      6.07 o 
   5   3   9        2.84        6.58      1.84 o 
   7   3   9       24.48       26.57      3.52 o 
  -8   4   9        2.67        6.87      1.99 o 
  -6   4   9       68.71       89.12      4.74 o 
  -4   4   9       14.43       16.73      1.72 o 
  -2   4   9       28.18       23.90      1.49 o 
   0   4   9      380.08      375.48      5.65 o 
   2   4   9       20.28       21.50      1.49 o 
   4   4   9       38.60       37.39      2.57 o 
   6   4   9        4.77        7.12      1.50 o 
  -7   5   9       84.77       85.64      6.94 o 
  -5   5   9       43.10       30.69      2.02 o 
  -3   5   9      579.88      565.62      5.65 o 
  -1   5   9       10.28       16.31      2.47 o 
   1   5   9       69.28       72.95      2.65 o 
   3   5   9      246.94      297.02      8.12 o 
   5   5   9        0.30        2.31      1.78 o 
   7   5   9        5.67        4.37      2.02 o 
  -8   6   9       19.94       16.39      2.31 o 
  -6   6   9      690.43      653.33     22.28 o 
  -4   6   9      341.36      284.66      7.22 o 
  -2   6   9       24.49       27.42      1.88 o 
   0   6   9      490.03      494.89      5.63 o 
   2   6   9       78.96       74.79      3.83 o 
   4   6   9       90.93       95.90      4.84 o 
   6   6   9       60.42       54.34      4.58 o 
  -7   7   9       32.26       31.20      3.74 o 
  -5   7   9      190.71      183.38      7.17 o 
  -3   7   9       36.06       47.08      2.33 o 
  -1   7   9       90.46       90.05      3.53 o 
   1   7   9     2058.45     2281.44     43.82 o 
   3   7   9      345.92      362.29     13.28 o 
   5   7   9        0.10        1.26      1.88 o 
  -6   8   9      195.13      188.17     14.74 o 
  -4   8   9       38.60       43.78      2.48 o 
  -2   8   9      105.74      103.71      4.65 o 
   0   8   9       46.01       47.50      2.75 o 
   2   8   9      132.92      126.66      6.50 o 
   4   8   9       47.67       49.29      4.10 o 
  -5   9   9       91.65       89.14      6.35 o 
  -3   9   9      244.24      263.77      8.79 o 
  -1   9   9        3.46        4.09      1.32 o 
   1   9   9      241.81      246.60     13.16 o 
   3   9   9       79.55       70.50      6.41 o 
   5   9   9        0.73        5.31      2.25 o 
  -4  10   9        1.08        3.79      1.97 o 
  -2  10   9      438.32      461.12     29.53 o 
   0  10   9      187.77      185.63     12.55 o 
   2  10   9        1.75        3.57      1.48 o 
   4  10   9      115.83       93.50      5.75 o 
  -3  11   9      432.53      482.91     13.46 o 
  -1  11   9        4.98        3.04      1.71 o 
   1  11   9       85.87       85.69      8.25 o 
  -8   0  10       20.12       16.80      5.95 o 
  -6   0  10      520.96      580.71     16.20 o 
  -2   0  10      367.75      368.55     14.75 o 
   0   0  10      660.35      696.78     13.37 o 
   2   0  10      442.98      407.22      7.30 o 
   4   0  10       11.31        5.52      4.38 o 
   6   0  10      113.90      132.99     13.21 o 
  -9   1  10       33.74       33.78      2.93 o 
  -7   1  10      755.18      803.34     21.34 o 
  -5   1  10      648.30      593.80      9.36 o 
  -3   1  10        9.61        5.44      0.96 o 
  -1   1  10     2345.60     2546.45     34.12 o 
   1   1  10        5.85        6.02      1.96 o 
   3   1  10      382.81      441.56      4.82 o 
   5   1  10       57.37       50.73      3.03 o 
   7   1  10        0.06        4.04      1.94 o 
  -8   2  10       77.22       88.70      6.84 o 
  -6   2  10       63.46       56.46      2.57 o 
  -4   2  10      717.70      730.71      6.46 o 
  -2   2  10      152.88      132.30      4.51 o 
   0   2  10      403.47      387.18      7.42 o 
   2   2  10       96.06      102.32      5.76 o 
   4   2  10       65.48       56.99      3.19 o 
   6   2  10       21.54       17.83      2.29 o 
  -9   3  10        0.41        3.44      1.72 o 
  -7   3  10      183.80      174.15      6.96 o 
  -5   3  10      227.21      230.87      5.98 o 
  -3   3  10      270.12      265.36      4.86 o 
  -1   3  10      169.79      147.39      3.93 o 
   1   3  10       43.29       42.79      2.43 o 
   3   3  10       74.52       62.14      2.88 o 
   5   3  10       17.80       22.84      1.90 o 
   7   3  10       18.88       11.69      3.30 o 
  -8   4  10       18.58       18.96      2.27 o 
  -6   4  10      167.44      152.42      5.66 o 
  -4   4  10     2063.67     1895.34     23.89 o 
  -2   4  10       29.79       27.62      3.83 o 
   0   4  10      494.24      563.71      9.50 o 
   2   4  10      514.65      539.33      6.54 o 
   4   4  10       89.29       92.97      4.66 o 
   6   4  10       37.16       29.91      3.25 o 
  -7   5  10        9.09        4.80      1.73 o 
  -5   5  10        7.84       18.15      1.85 o 
  -3   5  10        0.10        1.86      2.11 o 
  -1   5  10        3.05        4.83      1.82 o 
   1   5  10       92.97       86.77      3.00 o 
   3   5  10       88.33       80.25      3.87 o 
   5   5  10        0.25        2.50      1.19 o 
  -8   6  10        0.20        4.94      1.85 o 
  -6   6  10       75.86       66.33      4.15 o 
  -4   6  10      434.42      366.63      8.13 o 
  -2   6  10        0.33        4.08      2.06 o 
   0   6  10       60.87       62.54      2.45 o 
   2   6  10        2.93        4.05      1.67 o 
   4   6  10        4.10        2.70      1.15 o 
   6   6  10       14.18        4.55      2.36 o 
  -7   7  10      152.74      129.30     15.11 o 
  -5   7  10       20.99       19.24      1.96 o 
  -3   7  10       43.77       34.83      2.29 o 
  -1   7  10      389.87      390.05      8.54 o 
   1   7  10       17.21       14.88      1.68 o 
   3   7  10        1.70        2.63      0.91 o 
   5   7  10        5.85        3.04      2.38 o 
  -6   8  10        0.07        3.72      1.96 o 
  -4   8  10        4.13        5.27      1.19 o 
  -2   8  10        0.05        2.87      1.21 o 
   0   8  10      137.91      135.13      5.51 o 
   2   8  10      253.94      262.27      8.93 o 
   4   8  10       43.84       25.55      3.83 o 
  -5   9  10       10.94       13.32      3.10 o 
  -3   9  10       26.99       33.45      2.89 o 
  -1   9  10       14.60       13.61      1.89 o 
   1   9  10       81.06       73.86      5.75 o 
   3   9  10       64.65       60.11      4.68 o 
  -4  10  10      267.55      287.54     16.50 o 
  -2  10  10       77.37       71.11      5.91 o 
   0  10  10        7.30        7.77      2.06 o 
   2  10  10        7.45        9.14      4.47 o 
  -3  11  10        8.12        2.44      3.56 o 
  -1  11  10       20.90       20.49      4.10 o 
   1  11  10        3.84        6.20      2.53 o 
  -9   1  11        1.82        9.09      4.19 o 
  -7   1  11       20.46       22.71      2.89 o 
  -5   1  11       41.98       37.58      2.60 o 
  -3   1  11      531.13      514.99      9.41 o 
  -1   1  11        1.34        5.14      2.72 o 
   1   1  11        4.48        4.54      1.71 o 
   3   1  11       26.30       21.40      2.11 o 
   5   1  11        5.99        7.00      1.87 o 
   7   1  11        4.43        7.20      3.37 o 
  -8   2  11        1.33        5.77      2.74 o 
  -6   2  11      353.90      347.09     11.51 o 
  -4   2  11       15.34       14.63      3.16 o 
  -2   2  11      235.36      230.98      5.17 o 
   0   2  11      343.77      360.20      6.70 o 
   2   2  11       89.77       82.43      4.51 o 
   4   2  11       35.97       25.64      2.42 o 
   6   2  11        8.16        6.22      1.85 o 
  -7   3  11       28.60       26.33      2.28 o 
  -5   3  11      139.66      142.20      5.41 o 
  -3   3  11       88.21       90.11      3.50 o 
  -1   3  11      127.68      122.09      3.96 o 
   1   3  11       90.71       94.55      5.47 o 
   3   3  11      315.00      323.88      8.58 o 
   5   3  11       36.62       26.87      2.70 o 
  -8   4  11       28.05       23.87      3.43 o 
  -6   4  11        4.68        8.01      2.61 o 
  -4   4  11       76.55       79.52      3.69 o 
  -2   4  11        3.17        2.72      1.60 o 
   0   4  11       36.46       38.77      5.25 o 
   2   4  11       97.82       99.22      4.67 o 
   4   4  11        5.86        3.80      1.29 o 
   6   4  11        6.02        7.05      2.15 o 
  -7   5  11       71.52       68.39      5.95 o 
  -5   5  11       43.43       45.76      3.15 o 
  -3   5  11       16.33        7.03      1.84 o 
  -1   5  11      478.23      473.97     12.06 o 
   1   5  11        3.72        6.10      1.33 o 
   3   5  11       48.71       53.78      3.35 o 
   5   5  11       42.54       49.20      4.74 o 
  -6   6  11        8.75        8.24      2.49 o 
  -4   6  11      833.56      826.54     30.43 o 
  -2   6  11      311.23      274.08      7.02 o 
   0   6  11       40.37       37.53      2.45 o 
   2   6  11       57.20       50.01      3.39 o 
   4   6  11       21.52       18.65      2.62 o 
  -7   7  11        3.65        3.56      4.86 o 
  -5   7  11       81.75       90.93      6.65 o 
  -3   7  11      147.50      144.19      6.00 o 
  -1   7  11       34.75       35.36      2.69 o 
   1   7  11      123.56      123.50      5.90 o 
   3   7  11      528.13      563.65     30.42 o 
   5   7  11       73.63       87.09     10.18 o 
  -6   8  11       11.42        7.32      5.01 o 
  -4   8  11      191.66      202.79     13.76 o 
  -2   8  11       77.11       71.53      3.85 o 
   0   8  11       26.30       28.87      2.52 o 
   2   8  11        2.14        3.97      1.71 o 
   4   8  11       28.52       14.73      2.54 o 
  -5   9  11      109.12      110.26      6.84 o 
  -3   9  11       65.83       67.51      6.21 o 
  -1   9  11      125.36      118.71      9.52 o 
   1   9  11        6.78        5.31      2.22 o 
   3   9  11       60.95       56.07      4.87 o 
  -2  10  11        1.89       -2.22      2.22 o 
   0  10  11      185.44      193.22     14.63 o 
   2  10  11       72.56       83.13      6.32 o 
  -8   0  12      146.93      142.32     21.85 o 
  -6   0  12       39.20       33.58      5.39 o 
  -4   0  12     1178.58     1304.43     47.16 o 
  -2   0  12     4060.83     4570.83     42.82 o 
   0   0  12       42.62       54.48      7.61 o 
   2   0  12      205.09      225.38     13.27 o 
   4   0  12       61.57       62.60      5.91 o 
   6   0  12        2.42        7.01      4.12 o 
  -7   1  12       52.96       61.13      5.06 o 
  -5   1  12     1023.47     1065.36     45.60 o 
  -3   1  12      572.77      547.20     10.78 o 
  -1   1  12        1.43        2.13      2.70 o 
   1   1  12      635.07      671.01     13.14 o 
   3   1  12       20.83       16.70      3.09 o 
   5   1  12       60.87       70.83      7.34 o 
  -8   2  12       74.15       74.94     11.93 o 
  -6   2  12      180.44      182.33      7.09 o 
  -4   2  12       10.97       11.16      2.46 o 
  -2   2  12      689.73      720.45     13.32 o 
   0   2  12       81.61       79.87      4.10 o 
   2   2  12       62.51       59.60      4.10 o 
   4   2  12       46.93       55.14      4.03 o 
   6   2  12        6.15        9.51      2.62 o 
  -7   3  12        0.05        7.37      3.01 o 
  -5   3  12      256.43      232.22      9.88 o 
  -3   3  12      190.77      197.29      6.93 o 
  -1   3  12       76.24       78.11      4.08 o 
   1   3  12      169.58      172.43      8.40 o 
   3   3  12        0.81        2.15      2.82 o 
   5   3  12        6.03        4.93      1.62 o 
  -8   4  12      318.89      331.26     12.69 o 
  -6   4  12       18.17       23.68      4.02 o 
  -4   4  12      103.29       99.05      5.83 o 
  -2   4  12     1523.01     1567.51     45.62 o 
   0   4  12       33.68       34.16      2.97 o 
   2   4  12      138.65      147.43      8.61 o 
   4   4  12      119.36      110.42      8.66 o 
   6   4  12       13.37        3.81      1.96 o 
  -7   5  12        0.41        2.78      2.40 o 
  -5   5  12        2.25        3.64      3.32 o 
  -3   5  12        2.52       10.32      2.75 o 
  -1   5  12        1.29        2.03      2.08 o 
   1   5  12       30.64       34.09      3.08 o 
   3   5  12       16.68       16.91      2.31 o 
   5   5  12        8.62        5.70      2.13 o 
  -6   6  12        1.03        6.22      3.25 o 
  -4   6  12       67.26       66.15      3.81 o 
  -2   6  12      287.02      253.33      9.79 o 
   0   6  12        4.11        5.28      2.32 o 
   2   6  12        4.85        4.34      1.11 o 
   4   6  12        0.40        2.10      2.15 o 
  -5   7  12      183.26      168.29     11.14 o 
  -3   7  12       19.60       23.13      5.62 o 
  -1   7  12       56.34       57.35      5.43 o 
   1   7  12       80.32       68.11      6.20 o 
   3   7  12        2.43        7.08      1.92 o 
  -4   8  12        6.46        7.02      2.92 o 
  -2   8  12        0.32        1.57      3.64 o 
   0   8  12        1.71        2.70      2.27 o 
   2   8  12       81.63       79.61      8.41 o 
  -3   9  12       22.34       41.19      7.43 o 
  -1   9  12        1.24        3.14      1.49 o 
   1   9  12       13.24        5.22      1.60 o 
  -2  10  12      124.15      152.94     24.05 o 
   0  10  12       31.33       30.90      4.92 o 
  -7   1  13        0.01        4.08      2.41 o 
  -5   1  13       12.28       10.96      3.42 o 
  -3   1  13       28.58       37.41      3.32 o 
  -1   1  13      242.90      249.01      9.48 o 
   1   1  13        0.80        2.63      2.67 o 
   3   1  13        3.82        3.40      1.83 o 
   5   1  13        7.73        4.21      1.52 o 
  -8   2  13      167.64      200.38     15.74 o 
  -6   2  13       22.08       17.30      3.20 o 
  -4   2  13      306.88      302.45     12.61 o 
  -2   2  13        1.69        0.20      2.66 o 
   0   2  13      140.52      148.51      6.92 o 
   2   2  13       16.25       10.46      2.72 o 
   4   2  13       14.98        8.94      1.93 o 
  -7   3  13       92.19      123.23     11.98 o 
  -5   3  13       13.90       10.10      2.22 o 
  -3   3  13      281.45      288.25     12.10 o 
  -1   3  13       29.29       29.88      3.11 o 
   1   3  13       16.25       16.86      2.66 o 
   3   3  13       44.81       46.89      4.53 o 
   5   3  13       51.07       39.64      4.89 o 
  -6   4  13       35.54       30.28      3.33 o 
  -4   4  13       11.84       10.43      2.70 o 
  -2   4  13       28.90       27.29      3.35 o 
   0   4  13        3.29        4.21      1.87 o 
   2   4  13       18.79       19.51      2.39 o 
   4   4  13        9.92        6.69      2.17 o 
  -7   5  13       23.84       31.26      4.95 o 
  -5   5  13       87.29       91.47      6.65 o 
  -3   5  13        4.24        8.14      2.33 o 
  -1   5  13        0.34        3.50      1.62 o 
   1   5  13      109.57      108.21      7.87 o 
   3   5  13        0.44        4.14      1.53 o 
  -6   6  13       78.36       80.50      5.51 o 
  -4   6  13       11.33       16.68      2.81 o 
  -2   6  13      404.26      397.79     14.14 o 
   0   6  13      151.00      146.99     11.49 o 
   2   6  13       27.13       26.05      2.98 o 
   4   6  13        0.88        7.21      2.97 o 
  -5   7  13        1.20        2.00      2.02 o 
  -3   7  13       86.58       85.29      7.27 o 
  -1   7  13       30.44       34.64      3.63 o 
   1   7  13       25.29       20.02      3.00 o 
   3   7  13       68.10       74.31      8.23 o 
  -4   8  13        6.43       11.37      5.61 o 
  -2   8  13       99.37       99.81      8.23 o 
   0   8  13       51.56       50.68      6.26 o 
   2   8  13        3.02        2.43      2.18 o 
  -3   9  13      123.78      141.62      9.09 o 
  -1   9  13       29.60       30.52      4.99 o 
   1   9  13       40.64       32.66      6.11 o 
  -6   0  14       61.44       50.63      6.51 o 
  -4   0  14       63.03       70.21      6.77 o 
  -2   0  14     1061.21     1184.14     87.86 o 
   0   0  14     1425.98     1634.39     90.04 o 
   2   0  14       17.75       24.75      4.08 o 
   4   0  14       20.31       12.42      3.89 o 
  -7   1  14       49.17       46.54      3.67 o 
  -5   1  14       44.30       47.88      4.09 o 
  -3   1  14      516.15      558.51     19.55 o 
  -1   1  14      179.84      171.06      9.60 o 
   1   1  14        0.25        3.16      2.16 o 
   3   1  14      116.27      103.08      8.06 o 
   5   1  14        7.61        4.70      1.85 o 
  -6   2  14      120.45      127.74      8.80 o 
  -4   2  14      162.93      157.59      6.68 o 
  -2   2  14        0.41        4.11      2.97 o 
   0   2  14      364.24      386.05     15.57 o 
   2   2  14       15.40       12.50      4.77 o 
   4   2  14        8.68       13.25      3.98 o 
  -7   3  14       63.93       48.01      3.93 o 
  -5   3  14        0.28       -0.72      1.64 o 
  -3   3  14      268.72      261.33     11.44 o 
  -1   3  14       49.22       59.43      4.32 o 
   1   3  14       14.65       10.37      2.84 o 
   3   3  14       50.73       53.69      4.97 o 
  -6   4  14      447.18      472.41     12.36 o 
  -4   4  14       28.53       29.17      3.19 o 
  -2   4  14       57.82       56.74      4.01 o 
   0   4  14      523.48      580.26     22.06 o 
   2   4  14       16.39       17.71      2.73 o 
   4   4  14       29.02       21.86      2.46 o 
  -5   5  14        0.02        5.47      2.37 o 
  -3   5  14        3.72        3.98      2.22 o 
  -1   5  14        2.91        1.23      2.94 o 
   1   5  14        2.66        4.56      3.38 o 
   3   5  14       17.45       19.43      3.64 o 
  -4   6  14        7.23       10.47      2.58 o 
  -2   6  14       27.72       25.28      3.67 o 
   0   6  14      107.51      108.62      9.83 o 
   2   6  14        3.02        2.48      1.84 o 
  -3   7  14       77.79       74.08      7.07 o 
  -1   7  14        0.55        3.45      2.71 o 
   1   7  14       21.99       33.49      4.90 o 
  -2   8  14        8.38        9.97      2.30 o 
   0   8  14        0.13        3.36      2.05 o 
  -5   1  15        0.51        3.64      2.42 o 
  -3   1  15        0.47        1.12      2.53 o 
  -1   1  15       28.77       35.59      4.90 o 
   1   1  15       53.01       51.13      4.57 o 
   3   1  15        0.30        3.75      2.93 o 
  -6   2  15      201.19      223.44      8.18 o 
  -4   2  15       31.84       30.23      3.35 o 
  -2   2  15       91.00       88.64      7.39 o 
   0   2  15       25.16       22.65      2.91 o 
   2   2  15       38.44       42.19      4.95 o 
   4   2  15        0.06        3.50      1.63 o 
  -5   3  15       35.42       49.48      4.88 o 
  -3   3  15        2.70        7.31      2.87 o 
  -1   3  15      166.25      178.46     13.08 o 
   1   3  15        6.14        6.81      2.12 o 
   3   3  15        3.84        2.95      1.99 o 
  -6   4  15        5.14        6.66      3.31 o 
  -4   4  15       27.05       20.83      2.98 o 
  -2   4  15        9.70        6.12      3.33 o 
   0   4  15        2.75        4.86      2.59 o 
   2   4  15        3.37        6.60      2.11 o 
  -5   5  15       69.04       80.51      4.93 o 
  -3   5  15       30.89       38.91      4.49 o 
  -1   5  15        1.60       10.49      3.36 o 
   1   5  15        3.29        5.40      1.96 o 
  -4   6  15       97.79       86.37      4.96 o 
  -2   6  15       29.34       20.96      3.39 o 
   0   6  15       98.54       88.16      7.46 o 
   2   6  15       46.21       39.23      4.12 o 
  -3   7  15        0.82        2.80      1.91 o 
  -1   7  15       43.11       49.21      4.00 o 
  -4   0  16        8.26       -2.37      4.75 o 
  -2   0  16       72.29       76.70      8.97 o 
   0   0  16      418.32      429.31     60.78 o 
   2   0  16      325.94      363.63     25.18 o 
  -5   1  16       76.25       72.42      4.48 o 
  -3   1  16       22.09       27.66      3.47 o 
  -1   1  16       99.45      100.40      9.69 o 
   1   1  16       38.39       27.50      3.39 o 
   3   1  16        0.22        0.71      3.00 o 
  -4   2  16      108.50      112.62      8.55 o 
  -2   2  16       59.54       75.65      7.66 o 
   0   2  16        0.73        3.95      2.56 o 
   2   2  16       97.90       95.18      8.96 o 
  -5   3  16       50.44       42.51      3.86 o 
  -3   3  16        0.23        6.29      2.44 o 
  -1   3  16      145.48      142.45     11.81 o 
   1   3  16        5.96        3.21      2.15 o 
  -4   4  16      283.80      306.61      8.78 o 
  -2   4  16       30.70       35.16      4.20 o 
   0   4  16       34.71       28.98      3.51 o 
   2   4  16      104.06       88.14      6.13 o 
  -3   5  16        0.24        0.40      2.55 o 
  -1   5  16        4.29        6.55      2.94 o 
   1   5  16        6.14        6.15      1.89 o 
  -2   6  16       13.16        7.50      3.79 o 
  -3   1  17        0.33        6.80      3.78 o 
  -1   1  17        1.85        7.35      4.99 o 
   1   1  17       16.81        9.64      3.14 o 
  -4   2  17       85.99      102.10      5.25 o 
  -2   2  17       16.70       14.14      3.06 o 
   0   2  17       19.14       20.68      2.77 o 
  -3   3  17       14.36       19.20      3.23 o 
  -1   3  17        1.12        4.34      2.92 o 
  -2   4  17       15.33       19.06      5.89 o 
                                                 
